# Supplementary material for: NGIWY-Amide: A Bioinspired Ultrashort Self-Assembled Peptide Gelator for Local Drug Delivery Applications
Source: Pharmaceutics. 2022 Jan 6;14(1):133. doi: 10.3390/pharmaceutics14010133 (PMC8778326; doi:10.3390/pharmaceutics14010133)
Supplement: Supplementary file 1 [file pharmaceutics-14-00133-s001.zip]

Archive with 1 entries (1 files):
- pharmaceutics-1528055-supplementary.pdf
